# Supplementary material for: Integrated multi-omics mapping of the causal landscape of gout across the circulating-tissue axis
Source: Front Immunol. 2026 Feb 24;17:1776456. doi: 10.3389/fimmu.2026.1776456 (PMC12971693; doi:10.3389/fimmu.2026.1776456)
Supplement: Supplementary file 1 [file Table1.xlsx]

## Sheet: Table S1
Supplementary Table S1. Primer sequences used for quantitative real-time PCR validation
Gene	Forward Primer (5'→3')	Reverse Primer (5'→3')
CAD	AGTGGTGTTTCAAACCGGCAT	CAGAGGATAGGTGAGCACTAAGA
PRELID1	CTTGACGGAAGACATAGTACACC	ACATTGGCAGGAAATAGTCGC
NIPAL1	AAGGGCTTTACTAGAGCTGGA	TTGACAGCAATCCTACCCACC
LMAN2	CTGGCCCCACTACACCTCT	GCTCCCGCTTGAGATGTTCA
AC093690.1	CCTGAGAAAGCAGGCATAACA	TGTTTTCAGCCACCAGGACA
